# Supplementary material for: Inter-Annual Variability of Area-Scaled Gaseous Carbon Emissions from Wetland Soils in the Liaohe Delta, China
Source: PLoS One. 2016 Aug 8;11(8):e0160612. doi: 10.1371/journal.pone.0160612 (PMC4976977; doi:10.1371/journal.pone.0160612)
Supplement: S2 Table — (XLSX) [file pone.0160612.s002.xlsx]

## Sheet: Chamber Gas Fluxes & Variables
See legend worksheet for column descriptions and units.
Below, we've included several statements concerning the ethical use of this dataset. We've adopted the following statement regarding data archiving and
sharing from Wright et al. 2004: "The authors believe that the archiving and sharing of large datasets is important for advancing ecology as a discipline.
At the same time, for data sharing to be successful and sustainable, it is imperative that all those involved in data acquisition, archiving and use do so
in an ethical manner. In particular, we believe that those individuals whose time, efforts and intellect designed and created the studies are acknowledged
appropriately." Text in quotation from: Wright, I. J., P. B. Reich, M. Westoby, D. D. Ackerly, Z. Baruch, F. Bongers, J. Cavender-Bares, T. Chapin, J. H.
Cornelissen, and M. Diemer. 2004. The worldwide leaf economics spectrum. Nature 428:821-827.
As a condition for use of this data set, users agree:
(1) To notify the lead investigator (Siyuan Ye, China Geological Survey) if the dataset is to be used in any publication;
(2) To provide formal recognition that, at our discretion, may include co-authorship or acknowledgements on publications;
(3) To recognize that we may be using these data for scientific analyses, papers or publications that are currently planned or in preparation, and that
such activities have precedence over any that that you might wish to prepare.
S2 Table. Raw data used for intrepretative purposes in "Inter-Annual Variability of Area-Scaled Gaseous Carbon Emissions from
Wetland Soils in the Liaohe Delta, China".
Month	Year	Site	Chamber	CO2 Flux	CH4 Flux	AGBio	SoilT	ChambT	Salinity	pH	WTD	BiCarb
4	2012	Suaeda1	1	16.7452	365.562	0	.	20.5	.	.	.	.
4	2012	Suaeda1	2	23.3742	-312.185	0	.	20.5	.	.	.	.
4	2012	Suaeda1	3	16.1966	438.497	0	.	20.5	.	.	.	.
4	2012	Suaeda1	4	7.04474	277.075	0	.	20.5	.	.	.	.
4	2012	Suaeda1	5	9.7388	37.9945	0	.	20.5	.	.	.	.
4	2012	Suaeda1	6	8.01988	85.6416	0	.	20.5	.	.	.	.
4	2012	Phrag1	1	7.99217	-86.0877	0	.	23.3	.	.	.	.
4	2012	Phrag1	2	-10.5692	-196.336	0	.	22.76	.	.	.	.
4	2012	Phrag1	3	-3.82166	30.4712	0	.	23.3	.	.	.	.
4	2012	Phrag1	4	-5.62466	8.85172	0	.	23.2	.	.	.	.
4	2012	Phrag1	5	5.67022	13.7541	0	.	23.2	.	.	.	.
4	2012	Phrag1	6	41.5033	24.5837	0	.	24	.	.	.	.
4	2012	Suaeda2	1	.	.	0	.	17.3	.	.	.	.
4	2012	Suaeda2	2	.	.	0	.	14.9	.	.	.	.
4	2012	Suaeda2	3	.	.	0	.	16.5	.	.	.	.
4	2012	Suaeda2	4	.	.	0	.	14.6	.	.	.	.
4	2012	Suaeda2	5	.	.	0	.	14.6	.	.	.	.
4	2012	Suaeda2	6	.	.	0	.	16.5	.	.	.	.
4	2012	Phrag2	1	36.5854	-277.247	0	.	19.5	.	.	.	.
4	2012	Phrag2	2	50.2167	219.85	0	.	19.4	.	.	.	.
4	2012	Phrag2	3	52.6655	-129.632	0	.	19	.	.	.	.
4	2012	Phrag2	4	27.3614	149.684	0	.	19.1	.	.	.	.
4	2012	Phrag2	5	31.5365	-71.7008	0	.	19.1	.	.	.	.
4	2012	Phrag2	6	25.0092	38.2996	0	.	19.1	.	.	.	.
4	2012	Rice	1	.	.	0	.	.	.	.	.	.
4	2012	Rice	2	.	.	0	.	.	.	.	.	.
4	2012	Rice	3	.	.	0	.	.	.	.	.	.
4	2012	Rice	4	.	.	0	.	.	.	.	.	.
4	2012	Rice	5	.	.	0	.	.	.	.	.	.
4	2012	Rice	6	.	.	0	.	.	.	.	.	.
6	2012	Suaeda1	1	485.407	-61.4286	490.216	21.77	20.2	38.2	7.57	-46	.
6	2012	Suaeda1	2	250.899	61.5497	424.893	21.77	18.6	38.2	7.57	-46	.
6	2012	Suaeda1	3	534.152	23.3533	277.142	21.755	19.6	38.2	7.57	-46	.
6	2012	Suaeda1	4	.	.	.	21.755	.	38.2	7.57	-46	.
6	2012	Suaeda1	5	547.347	45.8607	333.831	21.755	19.4	38.2	7.57	-46	.
6	2012	Suaeda1	6	456.225	-29.791	257.431	21.755	.	38.2	7.57	-46	.
6	2012	Phrag1	1	322.867	17.3017	119.897	21.8267	23	19.3	7.36	0	.
6	2012	Phrag1	2	514.816	109.934	298.505	21.8267	22	19.3	7.36	0	.
6	2012	Phrag1	3	434.725	27.9284	187.632	21.8267	22.6	19.3	7.36	0	.
6	2012	Phrag1	4	350.152	58.6566	153.515	21.8267	23.2	19.3	7.36	0	.
6	2012	Phrag1	5	486.436	180.461	189.528	21.8267	23	19.3	7.36	0	.
6	2012	Phrag1	6	396.145	544.47	152.483	21.8267	22.8	19.3	7.36	0	.
6	2012	Suaeda2	1	310.544	-2.27805	545.483	22.5467	27.7	14.2	7.88	5	.
6	2012	Suaeda2	2	.	-26.6605	445.919	22.5467	28.3	14.2	7.88	5	.
6	2012	Suaeda2	3	369.211	9.21243	501.074	22.5467	27.5	14.2	7.88	5	.
6	2012	Suaeda2	4	470.907	8.57488	702.026	22.5467	27.6	14.2	7.88	5	.
6	2012	Suaeda2	5	484.51	6.2308	1040.87	22.5467	27.9	14.2	7.88	5	.
6	2012	Suaeda2	6	486.625	20.0309	807.876	22.5467	28.5	14.2	7.88	5	.
6	2012	Phrag2	1	1916.44	1534.88	463.797	21.48	31	12.1	7.35	30	.
6	2012	Phrag2	2	1957.47	1626.68	428.837	21.48	31.4	12.1	7.35	30	.
6	2012	Phrag2	3	1797.36	567.185	350.227	21.48	31.2	12.1	7.35	30	.
6	2012	Phrag2	4	974.317	201.382	249.197	21.48	31	12.1	7.35	30	.
6	2012	Phrag2	5	767.286	339.678	386.735	21.48	31.6	12.1	7.35	30	.
6	2012	Phrag2	6	997.751	55.8637	188.609	21.48	31	12.1	7.35	30	.
6	2012	Rice	1	.	4.78835	6.98843	22.8167	29.6	1.9	7.89	10	.
6	2012	Rice	2	3.06528	37.3563	6.98843	22.8167	30.6	1.9	7.89	10	.
6	2012	Rice	3	-12.8714	-26.8228	5.99008	22.8167	30	1.9	7.89	10	.
6	2012	Rice	4	-3.47372	-23.8354	7.98678	22.8167	29.6	1.9	7.89	10	.
6	2012	Rice	5	.	0.429069	6.98843	22.83	30.6	1.9	7.89	10	.
6	2012	Rice	6	6.58412	83.3252	6.98843	22.83	31.2	1.9	7.89	10	.
7	2012	Suaeda1	1	529.726	-23.9853	486.187	25	33.4	35.2	7.335	9	.
7	2012	Suaeda1	2	467.144	-43.6178	473.322	26.2	34.2	35.2	7.335	9	.
7	2012	Suaeda1	3	478.351	-93.1725	427.668	25.2	34.2	35.2	7.335	9	.
7	2012	Suaeda1	4	445.502	-4.14396	419.015	25	33.6	35.2	7.335	9	.
7	2012	Suaeda1	5	483.996	-142.753	487.895	25	33.5	35.2	7.335	9	.
7	2012	Suaeda1	6	475.378	-157.21	418.104	25	34	35.2	7.335	9	.
7	2012	Phrag1	1	595.263	381.665	155.112	.	32.6	7.8	7.827	13	.
7	2012	Phrag1	2	705.525	411.346	323.021	.	32.6	7.8	7.827	13	.
7	2012	Phrag1	3	802.587	311.258	389.968	.	32.2	7.8	7.827	13	.
7	2012	Phrag1	4	877.869	1482.23	377.124	.	32	7.8	7.827	13	.
7	2012	Phrag1	5	597.085	836.454	354.953	.	32.9	7.8	7.827	13	.
7	2012	Phrag1	6	740.458	859.541	300.757	.	33	7.8	7.827	13	.
7	2012	Suaeda2	1	512.006	572.708	318.014	24.2	28	10.2	7.581	-20.3	.
7	2012	Suaeda2	2	507.591	-69.4025	261.915	25.4	27.1	10.2	7.581	-20.3	.
7	2012	Suaeda2	3	355.742	256.807	300.043	24	26.2	10.2	7.581	-20.3	.
7	2012	Suaeda2	4	423.59	.	351.103	24	28.1	10.2	7.581	-20.3	.
7	2012	Suaeda2	5	248.939	104.882	419.372	24.4	27	10.2	7.581	-20.3	.
7	2012	Suaeda2	6	403.261	109.254	320.866	24	27.4	10.2	7.581	-20.3	.
7	2012	Phrag2	1	2150.84	5620.62	34.8618	23.8	33.4	1.6	7.419	31.4	.
7	2012	Phrag2	2	2710.78	4558.94	99.7819	25	34.2	1.6	7.419	31.4	.
7	2012	Phrag2	3	1381.02	2076.48	68.1416	24.2	32.6	1.6	7.419	31.4	.
7	2012	Phrag2	4	877.832	1139.72	7.30204	23.6	33.2	1.6	7.419	31.4	.
7	2012	Phrag2	5	757.597	580.013	38.9054	23.6	32.3	1.6	7.419	31.4	.
7	2012	Phrag2	6	414.134	297.726	2.57754	23.8	32	1.6	7.419	31.4	.
7	2012	Rice	1	194.808	858.656	75.5769	24	33.6	2	7.817	12	.
7	2012	Rice	2	196.538	958.25	75.5769	24	34.2	2	7.817	12	.
7	2012	Rice	3	193.548	1625.83	64.7802	24.4	31.8	2	7.817	12	.
7	2012	Rice	4	258.618	923.044	86.3736	25.8	32.8	2	7.817	12	.
7	2012	Rice	5	200.862	702.706	75.5769	24.2	33.4	2	7.817	12	.
7	2012	Rice	6	331.138	1131.8	75.5769	25	34.6	2	7.817	12	.
8	2012	Suaeda1	1	338.571	-60.5961	431.066	29.25	30.6	32	7.37	-1	454.474
8	2012	Suaeda1	2	382.608	59.4802	476.238	29.75	31.1	32	7.37	-1	454.474
8	2012	Suaeda1	3	220.389	-11.4944	322.556	28.5	32	32	7.37	-1	454.474
8	2012	Suaeda1	4	219.41	.	307.977	26.625	30.4	32	7.37	-1	454.474
8	2012	Suaeda1	5	132.352	110.187	416.486	29	30.6	32	7.37	-1	454.474
8	2012	Suaeda1	6	199.744	-7.82075	317.059	28.25	29.8	32	7.37	-1	454.474
8	2012	Phrag1	1	.	.	.	.	.	.	.	.	.
8	2012	Phrag1	2	.	.	.	.	.	.	.	.	.
8	2012	Phrag1	3	.	.	.	.	.	.	.	.	.
8	2012	Phrag1	4	.	.	.	.	.	.	.	.	.
8	2012	Phrag1	5	.	.	.	.	.	.	.	.	.
8	2012	Phrag1	6	.	.	.	.	.	.	.	.	.
8	2012	Suaeda2	1	210.894	-199.455	463.482	25.75	33.6	5.8	7.42	1	416.347
8	2012	Suaeda2	2	248.608	-21.008	483.625	26.5	35	5.8	7.42	1	416.347
8	2012	Suaeda2	3	300.493	107.685	525.853	26.2	34.7	5.8	7.42	1	416.347
8	2012	Suaeda2	4	347.514	-439.707	676.318	26.6	34.1	5.8	7.42	1	416.347
8	2012	Suaeda2	5	402.904	-119.861	703.984	25.2	36.3	5.8	7.42	1	416.347
8	2012	Suaeda2	6	268.05	41.0092	562.498	25.2	33.2	5.8	7.42	1	416.347
8	2012	Phrag2	1	532.071	1907.13	0	.	28	15	7.9	29	1692.84
8	2012	Phrag2	2	237.159	261.033	50.8734	.	28	15	7.9	29	1692.84
8	2012	Phrag2	3	430.044	4252.89	8.59203	.	28.6	15	7.9	29	1692.84
8	2012	Phrag2	4	151.518	860.719	0	.	28.3	15	7.9	29	1692.84
8	2012	Phrag2	5	457.891	6376.78	14.5181	.	28.4	15	7.9	29	1692.84
8	2012	Phrag2	6	61.0912	85.3137	0	.	28.6	15	7.9	29	1692.84
8	2012	Rice	1	1959.98	3750.03	84.8331	.	32.9	2.4	7.54	15	744.239
8	2012	Rice	2	1693.78	4625.92	84.8331	.	34.2	2.4	7.54	15	744.239
8	2012	Rice	3	1131.41	1452.73	72.714	.	32.9	2.4	7.54	15	744.239
8	2012	Rice	4	1728.85	617.388	96.9521	.	32	2.4	7.54	15	744.239
8	2012	Rice	5	2214.08	7840.63	84.8331	.	34.2	2.4	7.54	15	744.239
8	2012	Rice	6	2262.71	2728.29	84.8331	.	34.6	2.4	7.54	15	744.239
9	2012	Suaeda1	1	219.114	47.4496	487.24	.	29.2	39	7.37	-5.5	536.529
9	2012	Suaeda1	2	291.941	38.9133	493.124	22.3	29.8	39	7.37	-5.5	536.529
9	2012	Suaeda1	3	269.614	-85.0657	335.504	21.3	29.4	39	7.37	-5.5	536.529
9	2012	Suaeda1	4	176.546	.	329.421	23.4	31.5	39	7.37	-5.5	536.529
9	2012	Suaeda1	5	427.023	-77.2234	469.025	21.4	30.5	39	7.37	-5.5	536.529
9	2012	Suaeda1	6	251.374	21.8883	323.835	21.6	30.6	39	7.37	-5.5	536.529
9	2012	Phrag1	1	524.866	.	312.367	22	36.6	7.2	6.84	-1	741.137
9	2012	Phrag1	2	564.019	.	606.057	21	37	7.2	6.84	-1	741.137
9	2012	Phrag1	3	811.923	254.758	309.532	19	35.8	7.2	6.84	-1	741.137
9	2012	Phrag1	4	537.686	191.716	264.603	20	34.6	7.2	6.84	-1	741.137
9	2012	Phrag1	5	829.272	210.812	690.449	19.6	34.2	7.2	6.84	-1	741.137
9	2012	Phrag1	6	540.859	508.132	538.811	20	34.4	7.2	6.84	-1	741.137
9	2012	Suaeda2	1	216.248	-110.1	222.317	22	28.4	5.1	7.96	-1.6	456.201
9	2012	Suaeda2	2	171.28	-86.3616	240.926	21.7	29.1	5.1	7.96	-1.6	456.201
9	2012	Suaeda2	3	399.115	-182.561	227.663	21.6	28.4	5.1	7.96	-1.6	456.201
9	2012	Suaeda2	4	388.068	-153.387	224.579	22	29.5	5.1	7.96	-1.6	456.201
9	2012	Suaeda2	5	402.475	-38.9876	264.983	22.5	29	5.1	7.96	-1.6	456.201
9	2012	Suaeda2	6	304.052	7.48313	274.339	22.9	28.4	5.1	7.96	-1.6	456.201
9	2012	Phrag2	1	224.561	2998.73	0	21	22.6	13	6.98	-4.7	1982.43
9	2012	Phrag2	2	293.079	3097.04	0	20.9	20.6	13	6.98	-4.7	1982.43
9	2012	Phrag2	3	78.1347	189.187	0	20.2	21.4	13	6.98	-4.7	1982.43
9	2012	Phrag2	4	-1.44049	575.116	0	20.5	22.2	13	6.98	-4.7	1982.43
9	2012	Phrag2	5	457.858	2045.75	0	20.4	22	13	6.98	-4.7	1982.43
9	2012	Phrag2	6	36.3007	817.863	0	21.3	21.8	13	6.98	-4.7	1982.43
9	2012	Rice	1	667.929	1963.56	665.521	.	23	2.1	7.26	19.5	742.653
9	2012	Rice	2	526.369	986.304	665.521	.	22.7	2.1	7.26	19.5	742.653
9	2012	Rice	3	590.6	2158.76	570.446	.	22.8	2.1	7.26	19.5	742.653
9	2012	Rice	4	868.019	1478.93	760.595	.	23.3	2.1	7.26	19.5	742.653
9	2012	Rice	5	650.285	1308.59	665.521	.	23.3	2.1	7.26	19.5	742.653
9	2012	Rice	6	550.101	1382.08	665.521	.	23	2.1	7.26	19.5	742.653
10	2012	Suaeda1	1	58.6554	-23.6814	715.666	17.02	24.5	13	7.132	-12.5	518.345
10	2012	Suaeda1	2	58.9261	1.99991	564.11	16.16	24.6	13	7.132	-12.5	518.345
10	2012	Suaeda1	3	107.679	-63.0071	322.438	16.72	23.6	13	7.132	-12.5	518.345
10	2012	Suaeda1	4	20.2183	-212.15	281.477	16.04	24.6	13	7.132	-12.5	518.345
10	2012	Suaeda1	5	2.7647	179.388	514.956	15.98	23.2	13	7.132	-12.5	518.345
10	2012	Suaeda1	6	39.8617	106.161	297.862	15.46	22.4	13	7.132	-12.5	518.345
10	2012	Phrag1	1	51.5727	-205.201	167.707	17.94	27.2	8.1	6.992	-2	245.217
10	2012	Phrag1	2	57.7046	7.30364	226.052	18.28	26.5	8.1	6.992	-2	245.217
10	2012	Phrag1	3	90.1723	158.293	76.6862	17.44	28.4	8.1	6.992	-2	245.217
10	2012	Phrag1	4	77.0796	25.5223	99.6375	18.08	27.8	8.1	6.992	-2	245.217
10	2012	Phrag1	5	38.5529	-307.566	266.385	17.9	27.2	8.1	6.992	-2	245.217
10	2012	Phrag1	6	8.88694	51.9387	353.556	18.04	27.6	8.1	6.992	-2	245.217
10	2012	Suaeda2	1	58.3835	14.0412	125.016	13.02	19.2	5.3	7.689	-5.5	398.727
10	2012	Suaeda2	2	12.709	-161.484	125.947	12.56	19.4	5.3	7.689	-5.5	398.727
10	2012	Suaeda2	3	63.8119	208.595	117.753	13.06	19.6	5.3	7.689	-5.5	398.727
10	2012	Suaeda2	4	70.5499	245.892	119.243	12.7	20	5.3	7.689	-5.5	398.727
10	2012	Suaeda2	5	96.9948	335.373	118.312	13.32	19.4	5.3	7.689	-5.5	398.727
10	2012	Suaeda2	6	131.345	22.4107	127.251	13.54	19.9	5.3	7.689	-5.5	398.727
10	2012	Phrag2	1	112.469	504.487	0	10.96	18.5	2.1	6.887	3	1000.8
10	2012	Phrag2	2	48.1484	307.568	0	10.82	13.9	2.1	6.887	3	1000.8
10	2012	Phrag2	3	77.0202	743.182	0	11.46	14.9	2.1	6.887	3	1000.8
10	2012	Phrag2	4	51.3948	53.6064	0	11.14	15.6	2.1	6.887	3	1000.8
10	2012	Phrag2	5	133.197	471.645	0	10.88	16	2.1	6.887	3	1000.8
10	2012	Phrag2	6	54.9715	527.251	0	10.98	14.1	2.1	6.887	3	1000.8
10	2012	Rice	1	.	398.018	858.975	10.34	13.4	2.1	7.176	-4	831.346
10	2012	Rice	2	137.979	407.725	858.975	10.36	13	2.2	7.176	-4	831.346
10	2012	Rice	3	93.2694	690.152	736.264	10.44	13.1	2.2	7.176	-4	831.346
10	2012	Rice	4	115.069	-273.51	981.686	10.32	12.5	2.2	7.176	-4	831.346
10	2012	Rice	5	143.698	-10.1183	858.975	10.18	13.4	2.2	7.176	-4	831.346
10	2012	Rice	6	134.668	215.89	858.975	10.14	12.4	2.2	7.176	-4	831.346
11	2012	Suaeda1	1	-49.9216	12.6918	251.57	3.26	7.6	37	7.038	-18	389.484
11	2012	Suaeda1	2	-70.5171	-33.2391	258.512	3.26	6.7	37	7.038	-18	389.484
11	2012	Suaeda1	3	53.2909	-23.3014	209.256	3.26	6	37	7.038	-18	389.484
11	2012	Suaeda1	4	44.7879	7.37442	113.058	3.08	7.5	37	7.038	-18	389.484
11	2012	Suaeda1	5	-25.9112	12.9604	223.802	3.12	8.1	37	7.038	-18	389.484
11	2012	Suaeda1	6	24.7451	28.6599	173.554	2.86	.	37	7.038	-18	389.484
11	2012	Phrag1	1	4.76164	7.06312	251.901	6.52	12.2	9.5	6.859	-10	301.698
11	2012	Phrag1	2	12.898	110.377	335.537	7.06	13.4	9.5	6.859	-10	301.698
11	2012	Phrag1	3	9.63995	47.4611	294.215	6.76	14.8	9.5	6.859	-10	301.698
11	2012	Phrag1	4	12.7221	-120.926	246.942	6.22	12.8	9.5	6.859	-10	301.698
11	2012	Phrag1	5	12.0523	45.9523	361.653	6.64	13.4	9.5	6.859	-10	301.698
11	2012	Phrag1	6	29.5506	28.0856	298.512	6.62	14	9.5	6.859	-10	301.698
11	2012	Suaeda2	1	15.8925	-6.37296	60.8264	4.9	6.6	5.9	7.643	2	450.025
11	2012	Suaeda2	2	30.3401	198.827	58.1818	5.46	6.3	5.9	7.643	2	450.025
11	2012	Suaeda2	3	9.03882	312.802	40	5.98	5.8	5.9	7.643	2	450.025
11	2012	Suaeda2	4	3.53692	-58.0967	96.8595	6.3	4.6	5.9	7.643	2	450.025
11	2012	Suaeda2	5	3.25908	222.226	90.9091	6.5	4.9	5.9	7.643	2	450.025
11	2012	Suaeda2	6	14.5263	-85.3237	86.9421	5.96	5.1	5.9	7.643	2	450.025
11	2012	Phrag2	1	61.276	638.56	0	5.52	10.14	3.7	7.112	1.5	321.879
11	2012	Phrag2	2	53.283	585.055	0	5.58	10.14	3.7	7.112	1.5	321.879
11	2012	Phrag2	3	20.1932	327.202	0	5.7	10.1	3.7	7.112	1.5	321.879
11	2012	Phrag2	4	5.20246	374.247	0	5.36	10.96	3.7	7.112	1.5	321.879
11	2012	Phrag2	5	76.5109	447.595	0	5.28	10.08	3.7	7.112	1.5	321.879
11	2012	Phrag2	6	11.0865	331.722	0	5.42	11.98	3.7	7.112	1.5	321.879
11	2012	Rice	1	71.9688	128.173	640.992	4.76	3.9	0.9	7.478	-1	773.922
11	2012	Rice	2	44.1255	23.2298	721.983	4.5	4.6	0.9	7.478	-1	773.922
11	2012	Rice	3	36.2447	5.16847	595.041	3.88	3.8	0.9	7.478	-1	773.922
11	2012	Rice	4	50.2066	14.3653	822.81	4.62	7.4	0.9	7.478	-1	773.922
11	2012	Rice	5	59.2587	67.9138	671.074	4.46	5.9	0.9	7.478	-1	773.922
11	2012	Rice	6	66.648	272.08	821.488	3.88	6	0.9	7.478	-1	773.922
4	2013	Suaeda1	1	159.479	-6.9012	0	8.2	12	41	7.321	-50	326.409
4	2013	Suaeda1	2	174.063	-17.1251	0	10.8	15	41	7.321	-50	326.409
4	2013	Suaeda1	3	166.557	-1.93567	0	8.8	15.2	41	7.321	-50	326.409
4	2013	Suaeda1	4	108.281	-3.90028	0	10.4	15.2	41	7.321	-50	326.409
4	2013	Suaeda1	5	157.786	-7.25706	0	9.4	14.8	41	7.321	-50	326.409
4	2013	Suaeda1	6	166.721	0.219845	0	10.6	16.4	41	7.321	-50	326.409
4	2013	Phrag1	1	196.098	-1.71137e-12	0	4.4	7.8	2.2	7.469	-22	284.357
4	2013	Phrag1	2	297.591	9.89119	0	5.8	8.4	2.2	7.469	-22	284.357
4	2013	Phrag1	3	300.493	-0.749844	0	4.6	7.6	2.2	7.469	-22	284.357
4	2013	Phrag1	4	394.616	-1.23662e-12	0	5.2	8.4	2.2	7.469	-22	284.357
4	2013	Phrag1	5	454.275	-3.66207e-13	0	5.2	7.8	2.2	7.469	-22	284.357
4	2013	Phrag1	6	172.819	2.20039	0	4.8	7.6	2.2	7.469	-22	284.357
4	2013	Suaeda2	1	325.485	201.358	0	8.2	13.6	.	.	.	.
4	2013	Suaeda2	2	279.445	66.5747	0	9.2	14	.	.	.	.
4	2013	Suaeda2	3	365.245	255.253	0	9.8	14	.	.	.	.
4	2013	Suaeda2	4	428.182	198.213	0	7.8	15.2	.	.	.	.
4	2013	Suaeda2	5	378.013	94.9349	0	9.4	15.6	.	.	.	.
4	2013	Suaeda2	6	501.213	146.48	0	9.8	15.2	.	.	.	.
4	2013	Phrag2	1	121.505	210.944	0	-1	7	.	.	.	.
4	2013	Phrag2	2	161.89	92.5151	0	3	10.2	.	.	.	.
4	2013	Phrag2	3	168.551	77.6927	0	0	10.6	.	.	.	.
4	2013	Phrag2	4	185.952	114.34	0	0.2	12.5	.	.	.	.
4	2013	Phrag2	5	183.885	60.2718	0	0.4	11.6	.	.	.	.
4	2013	Phrag2	6	131.764	106.824	0	0.4	13.5	.	.	.	.
4	2013	Rice	1	143.233	-2.73849	0	5	11	.	.	.	.
4	2013	Rice	2	124.449	-3.92514	0	4.6	11.6	.	.	.	.
4	2013	Rice	3	170.684	278.246	0	5.4	10.6	.	.	.	.
4	2013	Rice	4	148.59	0.538846	0	5.4	11.6	.	.	.	.
4	2013	Rice	5	171.535	0.700726	0	7.8	12.2	.	.	.	.
4	2013	Rice	6	137.563	-8.67919	0	5.6	13.4	.	.	.	.
5	2013	Suaeda1	1	611.452	-24.0627	39.5041	17.1	19.8	.	.	.	.
5	2013	Suaeda1	2	522.552	-8.30541	33.5868	16.9	19.3	.	.	.	.
5	2013	Suaeda1	3	320.372	10.6473	34.6446	17.2	19	.	.	.	.
5	2013	Suaeda1	4	361.225	-115.832	31.9669	17	19.2	.	.	.	.
5	2013	Suaeda1	5	465.331	15.6014	31.6364	17	19	.	.	.	.
5	2013	Suaeda1	6	390.118	96.1848	33.5868	18.2	19.6	.	.	.	.
5	2013	Phrag1	1	422.971	214.442	97.8843	23	28.6	2.1	7.322	27.5	334.419
5	2013	Phrag1	2	553.397	126.467	176.066	23.2	26.8	2.1	7.322	27.5	334.419
5	2013	Phrag1	3	487.445	49.0144	154.512	24	26.2	2.1	7.322	27.5	334.419
5	2013	Phrag1	4	390.177	4.14948	118.512	24	26.4	2.1	7.322	27.5	334.419
5	2013	Phrag1	5	523.509	450.636	271.901	24.6	25.8	2.1	7.322	27.5	334.419
5	2013	Phrag1	6	319.087	64.9414	128.595	24	27	2.1	7.322	27.5	334.419
5	2013	Suaeda2	1	249.837	-1.27564	42.6777	15.6	16.2	8.8	7.518	-21.5	280.352
5	2013	Suaeda2	2	264.433	242.579	51.5041	16.8	17.4	8.8	7.518	-21.5	280.352
5	2013	Suaeda2	3	24.8732	3.08915	32.4628	16	18.1	8.8	7.518	-21.5	280.352
5	2013	Suaeda2	4	301.741	10.2694	46.6446	16.4	19	8.8	7.518	-21.5	280.352
5	2013	Suaeda2	5	339.122	45.5543	36.3306	17.2	18.8	8.8	7.518	-21.5	280.352
5	2013	Suaeda2	6	460.742	12.8643	33.0579	17.2	19.4	8.8	7.518	-21.5	280.352
5	2013	Phrag2	1	875.241	83.8088	143.074	20.2	28.2	4.7	6.784	18.5	450.565
5	2013	Phrag2	2	919.618	76.2165	177.355	19.8	28	4.7	6.784	18.5	450.565
5	2013	Phrag2	3	643.511	62.2886	152.628	17.5	26.9	4.7	6.784	18.5	450.565
5	2013	Phrag2	4	413.188	35.2426	49.4545	18	27	4.7	6.784	18.5	450.565
5	2013	Phrag2	5	867.373	92.9275	162.579	17	27.3	4.7	6.784	18.5	450.565
5	2013	Phrag2	6	658.755	87.7466	106.38	17	27.9	4.7	6.784	18.5	450.565
5	2013	Rice	1	412.586	79.7744	0	16.8	20	.	.	.	.
5	2013	Rice	2	344.501	5.22897	0	16.8	20.4	.	.	.	.
5	2013	Rice	3	323.131	-7.92946	0	17.2	20.4	.	.	.	.
5	2013	Rice	4	323.92	-27.318	0	17.4	20.2	.	.	.	.
5	2013	Rice	5	300.92	6.00238	0	17	19.8	.	.	.	.
5	2013	Rice	6	251.879	-2.38487	0	16.3	19.2	.	.	.	.
6	2013	Suaeda1	1	569.271	3.1039	86.5455	24	34.2	10	6.617	3.5	223.031
6	2013	Suaeda1	2	613.748	16.5546	80.9917	23.3	34.2	10	6.617	3.5	223.031
6	2013	Suaeda1	3	413.465	3.74092	76.1653	24.2	34.6	10	6.617	3.5	223.031
6	2013	Suaeda1	4	380.324	7.33878	65.0578	24.3	35	10	6.617	3.5	223.031
6	2013	Suaeda1	5	633.846	7.84664	74.0826	24.4	34.7	10	6.617	3.5	223.031
6	2013	Suaeda1	6	541.294	5.63911	78.9091	25.4	35.1	10	6.617	3.5	223.031
6	2013	Phrag1	1	581.416	585.782	290.248	24	25.4	1.6	7.353	12	358.658
6	2013	Phrag1	2	760.886	1229.47	550.314	24.2	26	1.6	7.353	12	358.658
6	2013	Phrag1	3	1154.77	1322.37	586.149	23.8	26.2	1.6	7.353	12	358.658
6	2013	Phrag1	4	656.742	836.8	400.264	24.2	25.6	1.6	7.353	12	358.658
6	2013	Phrag1	5	971.017	991.477	584.859	24.2	25.8	1.6	7.353	12	358.658
6	2013	Phrag1	6	711.392	273.619	396.397	24.2	25.2	1.6	7.353	12	358.658
6	2013	Suaeda2	1	717.722	64.591	139.736	24.2	26.9	17	7.372	-43	307.421
6	2013	Suaeda2	2	1113.94	69.6416	158.248	24.1	28.1	17	7.372	-43	307.421
6	2013	Suaeda2	3	804.516	15.6999	106.777	24.3	29.1	17	7.372	-43	307.421
6	2013	Suaeda2	4	1100.11	57.717	118.81	24.5	29.5	17	7.372	-43	307.421
6	2013	Suaeda2	5	873.483	31.2157	108.099	24.7	29.6	17	7.372	-43	307.421
6	2013	Suaeda2	6	999.223	25.4225	104.496	24.7	29.6	17	7.372	-43	307.421
6	2013	Phrag2	1	4367.67	15459.6	1083.64	22	31.7	3.6	7.158	15	1106.11
6	2013	Phrag2	2	4381.82	6581.55	882.645	21.6	31.8	3.6	7.158	15	1106.11
6	2013	Phrag2	3	3647.09	11857.5	586.116	22.6	31.6	3.6	7.158	15	1106.11
6	2013	Phrag2	4	1510.09	1151.1	1010.25	22	31	3.6	7.158	15	1106.11
6	2013	Phrag2	5	3532.88	4284.41	407.603	22.5	32	3.6	7.158	15	1106.11
6	2013	Phrag2	6	2593.5	3744.14	696.198	21.8	33.2	3.6	7.158	15	1106.11
6	2013	Rice	1	58.5354	9846.28	22.843	26	32.2	1.4	6.833	20	153.71
6	2013	Rice	2	67.2772	4237.79	26.3471	27.2	31.8	1.4	6.833	20	153.71
6	2013	Rice	3	35.884	1100.25	19.7686	26.2	31	1.4	6.833	20	153.71
6	2013	Rice	4	35.34	7585.95	13.157	26.4	30.6	1.4	6.833	20	153.71
6	2013	Rice	5	27.7967	7272.71	16.4628	25.8	31	1.4	6.833	20	153.71
6	2013	Rice	6	27.0926	6023.8	19.7686	27.5	31.6	1.4	6.833	20	153.71
7	2013	Suaeda1	1	273.152	26.385	134.975	27.5	34.4	4.7	7.392	11	186.942
7	2013	Suaeda1	2	521.262	6.71648	169.587	27	34.6	4.7	7.392	11	186.942
7	2013	Suaeda1	3	247.43	16.6398	122.777	27	34.8	4.7	7.392	11	186.942
7	2013	Suaeda1	4	234.383	5.30463	117.421	27.9	35.4	4.7	7.392	11	186.942
7	2013	Suaeda1	5	535.989	12.5406	156.198	28	35.2	4.7	7.392	11	186.942
7	2013	Suaeda1	6	316.709	48.9827	133.455	29.2	35.6	4.7	7.392	11	186.942
7	2013	Phrag1	1	716.463	2622.44	281.785	25.9	30.6	1.4	7.263	30	316.595
7	2013	Phrag1	2	957.208	5216.02	471.868	25.4	29.2	1.4	7.263	30	316.595
7	2013	Phrag1	3	1105.48	2977.53	728.165	25.8	30	1.4	7.263	30	316.595
7	2013	Phrag1	4	797.989	1726.19	249.851	25.2	29.2	1.4	7.263	30	316.595
7	2013	Phrag1	5	1113.22	3705.56	470.149	25.8	29.8	1.4	7.263	30	316.595
7	2013	Phrag1	6	810.8	2490.91	371.207	24.8	30.2	1.4	7.263	30	316.595
7	2013	Suaeda2	1	451.299	66.8932	238.182	27.5	30	4.9	7.583	1	391.974
7	2013	Suaeda2	2	471.484	32.486	268.926	28.5	30.4	4.9	7.583	1	391.974
7	2013	Suaeda2	3	434.65	79.9404	215.074	27.4	29.7	4.9	7.583	1	391.974
7	2013	Suaeda2	4	478.087	34.9758	225.223	27.4	30.2	4.9	7.583	1	391.974
7	2013	Suaeda2	5	482.838	94.2721	213.025	26.8	29.9	4.9	7.583	1	391.974
7	2013	Suaeda2	6	588.887	39.6931	213.521	27.7	29.8	4.9	7.583	1	391.974
7	2013	Phrag2	1	1558.38	69783.8	0	24.2	29	4.1	7.222	10	998.027
7	2013	Phrag2	2	2531.65	90235.2	0	24.2	29	4.1	7.222	10	998.027
7	2013	Phrag2	3	2410.71	104193	0	23.5	28.2	4.1	7.222	10	998.027
7	2013	Phrag2	4	908.241	44496.1	0	23.5	28.5	4.1	7.222	10	998.027
7	2013	Phrag2	5	1592.95	68618.1	0	23.7	28.2	4.1	7.222	10	998.027
7	2013	Phrag2	6	803.023	34419.2	0	23.4	28.9	4.1	7.222	10	998.027
7	2013	Rice	1	1304.04	24506.6	211.504	25.2	26.2	0.8	7.316	12	174.881
7	2013	Rice	2	973.159	14398.3	241.719	25.2	26	0.8	7.316	12	174.881
7	2013	Rice	3	964.862	8148.14	181.289	25.1	26.2	0.8	7.316	12	174.881
7	2013	Rice	4	788.179	18203.2	120.859	25.2	26.4	0.8	7.316	12	174.881
7	2013	Rice	5	818.015	16999.4	1503.14	25	26.6	0.8	7.316	12	174.881
7	2013	Rice	6	772.1	17713.1	181.289	25.1	26.4	0.8	7.316	12	174.881
8	2013	Suaeda1	1	678.894	-94.264	232.893	25.8	34	32	6.961	-25	603.037
8	2013	Suaeda1	2	996.858	-7.96972	463.405	25	33.6	32	6.961	-25	603.037
8	2013	Suaeda1	3	628.672	-13.9463	123.008	25.8	34.6	32	6.961	-25	603.037
8	2013	Suaeda1	4	608.822	0.150077	139.207	26.2	33.4	32	6.961	-25	603.037
8	2013	Suaeda1	5	773.393	-6.05387	763.14	26	34.2	32	6.961	-25	603.037
8	2013	Suaeda1	6	676.826	-15.9203	143.702	25	35.2	32	6.961	-25	603.037
8	2013	Phrag1	1	612.294	29042.9	221.223	26	33	4.4	7.137	18	569.87
8	2013	Phrag1	2	832.457	18317.8	394.05	25.4	31.2	4.4	7.137	18	569.87
8	2013	Phrag1	3	763.968	8156.62	513.058	25.4	31.8	4.4	7.137	18	569.87
8	2013	Phrag1	4	443.225	4773.64	191.669	25	32	4.4	7.137	18	569.87
8	2013	Phrag1	5	662.102	3383.66	320.992	25.2	31.4	4.4	7.137	18	569.87
8	2013	Phrag1	6	717.683	29803	292.198	25.4	31.8	4.4	7.137	18	569.87
8	2013	Suaeda2	1	237.51	547.654	260.694	24.8	30.2	2.3	7.547	-1	286.443
8	2013	Suaeda2	2	261.869	1742.95	261.455	25.4	31.2	2.3	7.547	-1	286.443
8	2013	Suaeda2	3	235.629	466.343	257.719	25	31.8	2.3	7.547	-1	286.443
8	2013	Suaeda2	4	438.798	137.089	260.562	25.2	31.8	2.3	7.547	-1	286.443
8	2013	Suaeda2	5	380.442	1004.99	257.653	25	32.4	2.3	7.547	-1	286.443
8	2013	Suaeda2	6	518.291	749.469	258.083	25.6	32.2	2.3	7.547	-1	286.443
8	2013	Phrag2	1	554.644	40159.7	0	25.2	26.8	5.4	6.834	13	2207.12
8	2013	Phrag2	2	1231.69	67087.4	0	25.2	27	5.4	6.834	13	2207.12
8	2013	Phrag2	3	1414.57	98283.7	0	25.2	27	5.4	6.834	13	2207.12
8	2013	Phrag2	4	481.97	38541.7	0	25.4	27.2	5.4	6.834	13	2207.12
8	2013	Phrag2	5	788.006	66664.5	0	25.4	27.6	5.4	6.834	13	2207.12
8	2013	Phrag2	6	626.412	48562.8	0	25.4	27.7	5.4	6.834	13	2207.12
8	2013	Rice	1	946.733	18161.8	1135.27	24.2	24.2	1.3	7.255	7	202.018
8	2013	Rice	2	1002.7	20255	1297.45	23	24	1.3	7.255	7	202.018
8	2013	Rice	3	1008.59	14788.1	973.091	23.4	24.4	1.3	7.255	7	202.018
8	2013	Rice	4	777.605	21710.1	648.727	23.4	24.4	1.3	7.255	7	202.018
8	2013	Rice	5	1037.66	19611.5	810.909	23.4	24.8	1.3	7.255	7	202.018
8	2013	Rice	6	711.987	19956.3	973.091	23.8	24.8	1.3	7.255	7	202.018
9	2013	Suaeda1	1	197.871	25.9006	237.289	16.4	18.8	29	7.037	-7	666.559
9	2013	Suaeda1	2	289.573	-6.48966	271.537	15.4	19	29	7.037	-7	666.559
9	2013	Suaeda1	3	202.008	-19.9772	214.744	16.6	19.6	29	7.037	-7	666.559
9	2013	Suaeda1	4	255.626	-13.5068	187.603	17.8	19.6	29	7.037	-7	666.559
9	2013	Suaeda1	5	252.497	-30.8693	316.198	17.4	19.6	29	7.037	-7	666.559
9	2013	Suaeda1	6	247.487	-1.96218	224.76	15.2	20.6	29	7.037	-7	666.559
9	2013	Phrag1	1	526.694	21.08	111.603	19.2	24.6	.	.	.	.
9	2013	Phrag1	2	727.455	199.815	246.909	19.6	24.8	.	.	.	.
9	2013	Phrag1	3	875.071	105.884	216.496	19.8	24.6	.	.	.	.
9	2013	Phrag1	4	621.337	20.0955	217.091	19.8	24	.	.	.	.
9	2013	Phrag1	5	803.107	4.79141	301.455	19.2	23.8	.	.	.	.
9	2013	Phrag1	6	806.932	11.004	281.455	19.8	23.8	.	.	.	.
9	2013	Suaeda2	1	168.422	-8.32157	190.182	17.6	23.8	3.2	7.695	-18	364.665
9	2013	Suaeda2	2	177.57	174.669	188.661	18.6	24.8	3.2	7.695	-18	364.665
9	2013	Suaeda2	3	173.923	372.857	158.017	17.2	24.6	3.2	7.695	-18	364.665
9	2013	Suaeda2	4	365.302	22.4126	200.926	17.6	23.8	3.2	7.695	-18	364.665
9	2013	Suaeda2	5	442.237	-0.0664193	154.942	17.6	24.4	3.2	7.695	-18	364.665
9	2013	Suaeda2	6	604.825	15.8861	148.033	18.8	24.2	3.2	7.695	-18	364.665
9	2013	Phrag2	1	1503.95	49013.8	0	17.9	25.8	7.6	7.226	-6	1658.93
9	2013	Phrag2	2	2366.01	62215.3	0	17.6	25.6	7.6	7.226	-6	1658.93
9	2013	Phrag2	3	3424.97	90325	0	17.4	25.4	7.6	7.226	-6	1658.93
9	2013	Phrag2	4	831.223	32975.6	0	17.1	25.8	7.6	7.226	-6	1658.93
9	2013	Phrag2	5	1649.43	61546.1	0	17	25.2	7.6	7.226	-6	1658.93
9	2013	Phrag2	6	916.739	33753.5	0	17.2	25.4	7.6	7.226	-6	1658.93
9	2013	Rice	1	699.098	4815.91	1599.47	17.6	25.1	1.4	7.548	1	188.31
9	2013	Rice	2	709.013	4305.44	1827.97	18	24.8	1.4	7.548	1	188.31
9	2013	Rice	3	620.152	5299.28	1370.98	18	25	1.4	7.548	1	188.31
9	2013	Rice	4	537.677	10018.1	913.983	18	25.6	1.4	7.548	1	188.31
9	2013	Rice	5	573.848	6628.17	1142.48	18	24.8	1.4	7.548	1	188.31
9	2013	Rice	6	626.484	8211.02	1370.98	19	25.6	1.4	7.548	1	188.31
10	2013	Suaeda1	1	58.1313	-6.68931	217.755	14	16.4	20.6	7.343	0	303.512
10	2013	Suaeda1	2	108.191	-3.36209	223.611	15	16.4	20.6	7.343	0	303.512
10	2013	Suaeda1	3	131.24	-9.82105	166.685	15.4	16	20.6	7.343	0	303.512
10	2013	Suaeda1	4	68.1029	4.20068	157.902	15.2	15.2	20.6	7.343	0	303.512
10	2013	Suaeda1	5	90.848	-16.8244	124.072	14.4	15.4	20.6	7.343	0	303.512
10	2013	Suaeda1	6	109.072	-20.0296	189.78	14.4	15.2	20.6	7.343	0	303.512
10	2013	Phrag1	1	162.12	-34.755	65.5868	13.8	16.8	22.8	7.065	-6	758.781
10	2013	Phrag1	2	210.567	-9.54548	276.099	13.8	16.8	22.8	7.065	-6	758.781
10	2013	Phrag1	3	181.699	-21.3081	296.231	14.2	17.8	22.8	7.065	-6	758.781
10	2013	Phrag1	4	181.303	-16.6883	141.917	13.8	17.6	22.8	7.065	-6	758.781
10	2013	Phrag1	5	26.167	-9.08442	153.157	13.6	17.2	22.8	7.065	-6	758.781
10	2013	Phrag1	6	143.89	-8.42435	251.702	14.4	18.4	22.8	7.065	-6	758.781
10	2013	Suaeda2	1	9.27858	1.86745	206.975	10.6	10.6	6.8	7.429	-6	409.742
10	2013	Suaeda2	2	12.9284	7.04713	205.62	11.2	10.6	6.8	7.429	-6	409.742
10	2013	Suaeda2	3	0.206923	-0.353613	199.273	10.6	10.6	6.8	7.429	-6	409.742
10	2013	Suaeda2	4	31.7344	14.9276	205.917	10.6	10.4	6.8	7.429	-6	409.742
10	2013	Suaeda2	5	65.0019	-3.97236	199.868	10.6	10.8	6.8	7.429	-6	409.742
10	2013	Suaeda2	6	74.1996	6.65202	198.975	10.6	10.8	6.8	7.429	-6	409.742
10	2013	Phrag2	1	414.829	226.795	0	10	18.6	11.8	7.177	-17	1481.14
10	2013	Phrag2	2	493.073	1091.65	0	9.9	18.4	11.8	7.177	-17	1481.14
10	2013	Phrag2	3	289.146	994.632	0	9.9	18	11.8	7.177	-17	1481.14
10	2013	Phrag2	4	246.152	765.426	0	9.9	18	11.8	7.177	-17	1481.14
10	2013	Phrag2	5	343.112	438.51	0	10	18.8	11.8	7.177	-17	1481.14
10	2013	Phrag2	6	264.197	792.103	0	9.9	18.4	11.8	7.177	-17	1481.14
10	2013	Rice	1	124.643	53.826	1616.59	10.6	19	1.3	7.679	-18	200.318
10	2013	Rice	2	159.573	1270.55	1847.54	10.6	19.8	1.3	7.679	-18	200.318
10	2013	Rice	3	122.67	177.303	1385.65	10.5	19.6	1.3	7.679	-18	200.318
10	2013	Rice	4	183.968	1291.77	923.782	10.9	19.6	1.3	7.679	-18	200.318
10	2013	Rice	5	182.086	985.99	1154.71	12.2	19.4	1.3	7.679	-18	200.318
10	2013	Rice	6	156.247	791.291	1385.65	11.8	19	1.3	7.679	-18	200.318
11	2013	Suaeda1	1	101.299	109.257	150.083	3.5	4.6	44.7	7.153	-32	690.502
11	2013	Suaeda1	2	50.3252	-5.19906	160.661	4	4.6	44.7	7.153	-32	690.502
11	2013	Suaeda1	3	89.9579	-2.95254	97.8512	4	4.8	44.7	7.153	-32	690.502
11	2013	Suaeda1	4	48.4694	-8.63208	111.074	4	4	44.7	7.153	-32	690.502
11	2013	Suaeda1	5	68.7478	-3.92357	87.6033	2	3.5	44.7	7.153	-32	690.502
11	2013	Suaeda1	6	52.7875	-1.51016	125.62	1.4	4.5	44.7	7.153	-32	690.502
11	2013	Phrag1	1	39.2324	-15.929	182.479	2	4.4	8	7.266	-11	351.362
11	2013	Phrag1	2	133.478	22.4837	274.05	2.2	3.8	8	7.266	-11	351.362
11	2013	Phrag1	3	88.212	17.9355	372.231	2	4.6	8	7.266	-11	351.362
11	2013	Phrag1	4	130.63	50.4119	227.107	1.8	4	8	7.266	-11	351.362
11	2013	Phrag1	5	146.295	89.0071	399.339	2.1	4.9	8	7.266	-11	351.362
11	2013	Phrag1	6	113.605	-0.74189	341.157	2.4	5.2	8	7.266	-11	351.362
11	2013	Suaeda2	1	50.1012	17.846	120.331	5.6	8	9.5	7.582	-23.5	531.626
11	2013	Suaeda2	2	61.4724	10.9163	125.289	5.6	8	9.5	7.582	-23.5	531.626
11	2013	Suaeda2	3	53.8251	8.84477	105.124	6	8	9.5	7.582	-23.5	531.626
11	2013	Suaeda2	4	65.2844	-6.25022	109.421	5.8	8	9.5	7.582	-23.5	531.626
11	2013	Suaeda2	5	102.892	-1.5521	114.05	5.8	8	9.5	7.582	-23.5	531.626
11	2013	Suaeda2	6	106.252	-1.34177	179.504	6.2	8.2	9.5	7.582	-23.5	531.626
11	2013	Phrag2	1	271.829	934.812	0	3.6	9.8	12.9	7.116	-14	1607.1
11	2013	Phrag2	2	298.841	673.591	0	3.4	10	12.9	7.116	-14	1607.1
11	2013	Phrag2	3	158.911	750.077	0	3.4	10	12.9	7.116	-14	1607.1
11	2013	Phrag2	4	177.752	510.95	0	3	10.2	12.9	7.116	-14	1607.1
11	2013	Phrag2	5	246.041	1273.15	0	2.6	10.2	12.9	7.116	-14	1607.1
11	2013	Phrag2	6	214.308	710.831	0	2.6	10.2	12.9	7.116	-14	1607.1
11	2013	Rice	1	150.439	14.5291	0	6.8	12.8	.	.	.	.
11	2013	Rice	2	129.508	387.68	0	5.4	12.2	.	.	.	.
11	2013	Rice	3	120.365	-1.99116	0	4.8	12	.	.	.	.
11	2013	Rice	4	158.8	589.162	0	6	11.7	.	.	.	.
11	2013	Rice	5	166.03	35.3935	0	5.6	11.4	.	.	.	.
11	2013	Rice	6	137.89	55.8765	0	6	11.6	.	.	.	.
4	2014	Suaeda1	1	265.506	85.9731	30.75	13.8	17.4	42.4	7.194	-44	701.058
4	2014	Suaeda1	2	271.979	50.0344	15.225	15	17.9	42.4	7.194	-44	701.058
4	2014	Suaeda1	3	227.948	-250.172	6.7438	13.2	17.9	42.4	7.194	-44	701.058
4	2014	Suaeda1	4	96.0823	240.959	3.86777	15	18	42.4	7.194	-44	701.058
4	2014	Suaeda1	5	180.969	86.7022	3.53058	15.1	17	42.4	7.194	-44	701.058
4	2014	Suaeda1	6	65.3944	15.8532	2.79669	15.6	17.4	42.4	7.194	-44	701.058
4	2014	Phrag1	1	6.44438	10.1887	0	14.8	17.2	1.3	7.852	23	222.654
4	2014	Phrag1	2	-24.3057	29.4614	0	14.8	17.2	1.3	7.852	23	222.654
4	2014	Phrag1	3	-39.274	-11.0709	0	14.6	16.6	1.3	7.852	23	222.654
4	2014	Phrag1	4	-0.882905	21.4038	0	13.8	16.6	1.3	7.852	23	222.654
4	2014	Phrag1	5	2.83957	20.6514	0	14	16.8	1.3	7.852	23	222.654
4	2014	Phrag1	6	-26.3826	31.6274	0	14.2	17.6	1.3	7.852	23	222.654
4	2014	Suaeda2	1	1507.09	-43.2429	6.39118	15.4	22.4	.	.	.	.
4	2014	Suaeda2	2	1403.85	888.879	5.53168	13.8	22.8	.	.	.	.
4	2014	Suaeda2	3	1043.07	-13.417	5.92837	14	23.2	.	.	.	.
4	2014	Suaeda2	4	1860.56	-12.7835	7.7135	15.4	24	.	.	.	.
4	2014	Suaeda2	5	591.085	17.8967	5.33333	18.4	24.4	.	.	.	.
4	2014	Suaeda2	6	260.701	-2.86927	5.79614	14.8	23.8	.	.	.	.
4	2014	Phrag2	1	384.533	79.9487	0	9.2	23.8	16.5	7.262	-45	1221.59
4	2014	Phrag2	2	488.073	-8.67453	0	12.1	23	16.5	7.262	-45	1221.59
4	2014	Phrag2	3	486.846	37.7071	0	9.8	23.8	16.5	7.262	-45	1221.59
4	2014	Phrag2	4	515.848	-71.5958	0	9.8	23.8	16.5	7.262	-45	1221.59
4	2014	Phrag2	5	542.917	34.3198	0	10.4	24.2	16.5	7.262	-45	1221.59
4	2014	Phrag2	6	277.648	-54.6237	0	11.2	24.6	16.5	7.262	-45	1221.59
4	2014	Rice	1	-143.735	-72.2923	0	8.8	20.6	.	.	.	.
4	2014	Rice	2	246.976	-7.2194	0	5.8	21	.	.	.	.
4	2014	Rice	3	407.469	-6.50188	0	10.8	20.8	.	.	.	.
4	2014	Rice	4	240.969	-21.5119	0	8.2	23	.	.	.	.
4	2014	Rice	5	278.136	-50.2115	0	8.8	22.9	.	.	.	.
4	2014	Rice	6	162.147	-35.8653	0	8.8	22.9	.	.	.	.
6	2014	Suaeda1	1	751.839	2.41161	204.758	22.6	27.2	16.1	6.946	3.5	236.405
6	2014	Suaeda1	2	714.677	6.37163	222.068	21	27.8	16.1	6.946	3.5	236.405
6	2014	Suaeda1	3	670.573	15.4332	215.144	21.6	28.4	16.1	6.946	3.5	236.405
6	2014	Suaeda1	4	615.907	13.7953	228.3	21.8	29.2	16.1	6.946	3.5	236.405
6	2014	Suaeda1	5	689.497	4.85433	228.201	22	29.6	16.1	6.946	3.5	236.405
6	2014	Suaeda1	6	455.127	6.96259	222.068	24	30.4	16.1	6.946	3.5	236.405
6	2014	Phrag1	1	692.078	553.109	438.293	23.6	28	2.3	6.812	18.5	310.281
6	2014	Phrag1	2	1056.34	749.402	502.897	23.8	28.2	2.3	6.812	18.5	310.281
6	2014	Phrag1	3	1184.22	713.348	781.98	23.4	27.7	2.3	6.812	18.5	310.281
6	2014	Phrag1	4	1115.33	698.664	743.74	23.4	28	2.3	6.812	18.5	310.281
6	2014	Phrag1	5	2058.2	672.953	1008.15	23.4	27	2.3	6.812	18.5	310.281
6	2014	Phrag1	6	871.264	231.173	617.905	23.6	27.2	2.3	6.812	18.5	310.281
6	2014	Suaeda2	1	284.609	-0.127221	352.255	22.8	23.4	15.1	7.307	-0.5	232.375
6	2014	Suaeda2	2	291.758	17.8109	295.971	23	23.4	15.1	7.307	-0.5	232.375
6	2014	Suaeda2	3	325.272	28.4877	293.961	23.2	23.6	15.1	7.307	-0.5	232.375
6	2014	Suaeda2	4	388.915	17.6339	341.199	22.4	24	15.1	7.307	-0.5	232.375
6	2014	Suaeda2	5	486.217	11.7401	320.093	22.6	24.4	15.1	7.307	-0.5	232.375
6	2014	Suaeda2	6	382.777	53.6798	299.992	22.8	26.2	15.1	7.307	-0.5	232.375
6	2014	Phrag2	1	1795.75	3360.2	1191.07	22.1	27.2	9.3	6.996	13	887.86
6	2014	Phrag2	2	2141.24	3104.71	1088.26	22.1	26.6	9.3	6.996	13	887.86
6	2014	Phrag2	3	1946.79	4432.22	890.578	22.4	26.2	9.3	6.996	13	887.86
6	2014	Phrag2	4	1007.3	3676.84	593.058	22.3	25.8	9.3	6.996	13	887.86
6	2014	Phrag2	5	1723.48	9231.37	702.81	22.4	25.2	9.3	6.996	13	887.86
6	2014	Phrag2	6	900.159	886.388	817.851	22.6	24.8	9.3	6.996	13	887.86
6	2014	Rice	1	326.565	1642.66	17.8512	24.8	29.8	3.3	7.028	45	139.694
6	2014	Rice	2	476.023	1676.02	20.8264	25.8	30.9	3.3	7.028	45	139.694
6	2014	Rice	3	387.825	835.306	20.8264	25	31.8	3.3	7.028	45	139.694
6	2014	Rice	4	293.314	798.134	23.8017	24.2	32	3.3	7.028	45	139.694
6	2014	Rice	5	304.472	1872.75	17.8512	24.4	31.8	3.3	7.028	45	139.694
6	2014	Rice	6	209.278	552.458	20.8264	25.5	32.2	3.3	7.028	45	139.694
7	2014	Suaeda1	1	1166.47	-8.00473	492.039	23.8	28.8	25.2	7.005	-42.5	651.738
7	2014	Suaeda1	2	1191.18	-7.86268	535.734	24.2	29.8	25.2	7.005	-42.5	651.738
7	2014	Suaeda1	3	1143.06	-7.86787	546.283	24.2	29.6	25.2	7.005	-42.5	651.738
7	2014	Suaeda1	4	1071.35	-7.39528	533.828	24.4	30	25.2	7.005	-42.5	651.738
7	2014	Suaeda1	5	1012.11	-32.7949	540.702	24.8	30.2	25.2	7.005	-42.5	651.738
7	2014	Suaeda1	6	843.687	-1.47711	542.267	24.9	30.4	25.2	7.005	-42.5	651.738
7	2014	Phrag1	1	832.991	1167.52	346.683	23.4	29.4	17.1	6.724	9.5	846.007
7	2014	Phrag1	2	1051.78	2942.04	570.859	23.6	28.2	17.1	6.724	9.5	846.007
7	2014	Phrag1	3	1237.71	2761.2	551.424	23	28.9	17.1	6.724	9.5	846.007
7	2014	Phrag1	4	946.768	1899.1	539.576	23.6	29.1	17.1	6.724	9.5	846.007
7	2014	Phrag1	5	1873.2	5830.99	1235.32	23.5	28.3	17.1	6.724	9.5	846.007
7	2014	Phrag1	6	1015.2	1076.28	719.676	23.4	29	17.1	6.724	9.5	846.007
7	2014	Suaeda2	1	1088.93	26.7055	321.331	24.6	30.8	10.1	7.357	-42.5	448.07
7	2014	Suaeda2	2	1008.67	41.3117	311.557	25.7	31.3	10.1	7.357	-42.5	448.07
7	2014	Suaeda2	3	1140.9	5.78785	304.414	24.8	31.2	10.1	7.357	-42.5	448.07
7	2014	Suaeda2	4	1071.61	34.7614	320.203	24.8	30.9	10.1	7.357	-42.5	448.07
7	2014	Suaeda2	5	1250.13	17.0387	315.692	25.4	30.8	10.1	7.357	-42.5	448.07
7	2014	Suaeda2	6	1903.49	47.9865	304.038	25.4	30.8	10.1	7.357	-42.5	448.07
7	2014	Phrag2	1	350.753	5931.06	0	21.6	25.8	13.4	7.02	9.5	1782.88
7	2014	Phrag2	2	282.381	3720.43	0	21.8	26	13.4	7.02	9.5	1782.88
7	2014	Phrag2	3	224.77	560.978	0	22	26.2	13.4	7.02	9.5	1782.88
7	2014	Phrag2	4	187.107	838.507	0	21.8	26	13.4	7.02	9.5	1782.88
7	2014	Phrag2	5	148.289	1564.73	0	21.8	26.9	13.4	7.02	9.5	1782.88
7	2014	Phrag2	6	163.958	120.204	0	21.8	27.3	13.4	7.02	9.5	1782.88
7	2014	Rice	1	1909.13	9872.36	528.926	22.8	26.4	2.4	7.146	6	297.669
7	2014	Rice	2	2135.53	7039.84	617.08	22.6	25.8	2.4	7.146	6	297.669
7	2014	Rice	3	1978.95	11718.4	617.08	22.6	25.8	2.4	7.146	6	297.669
7	2014	Rice	4	1957.48	9993.16	705.234	22.8	25.8	2.4	7.146	6	297.669
7	2014	Rice	5	1868.68	17455.8	528.926	22.8	26	2.4	7.146	6	297.669
7	2014	Rice	6	1776.97	9652.05	617.08	23	28	2.4	7.146	6	297.669
9	2014	Suaeda1	1	949.65	-1.68699	482.448	15.8	19.9	25	7.15	0.8	635.771
9	2014	Suaeda1	2	590.83	-16.3382	450.493	16	19.9	25	7.15	0.8	635.771
9	2014	Suaeda1	3	645.24	7.32719	455.888	15.8	20.9	25	7.15	0.8	635.771
9	2014	Suaeda1	4	601.795	-15.4217	430.573	17	21.7	25	7.15	0.8	635.771
9	2014	Suaeda1	5	601.546	-8.53136	397.373	16.6	22.4	25	7.15	0.8	635.771
9	2014	Suaeda1	6	539.563	0.760189	425.593	16.8	22.2	25	7.15	0.8	635.771
9	2014	Phrag1	1	445.372	-29.6076	492.664	16.4	25.2	6.2	7.17	0.8	261.976
9	2014	Phrag1	2	515.19	-56.556	281.246	16	29.2	6.2	7.17	0.8	261.976
9	2014	Phrag1	3	602.25	-104.856	567.059	16.6	28.8	6.2	7.17	0.8	261.976
9	2014	Phrag1	4	694.113	-118.709	615.54	16.2	28.8	6.2	7.17	0.8	261.976
9	2014	Phrag1	5	1064.63	-59.2633	1031.95	16.4	30.7	6.2	7.17	0.8	261.976
9	2014	Phrag1	6	895.444	-134.614	847.496	16.4	30.2	6.2	7.17	0.8	261.976
9	2014	Suaeda2	1	425.725	-1.57969	294.011	17.5	23.2	11	7.49	-8	530.341
9	2014	Suaeda2	2	509.938	4.29738	300.911	18.4	28.9	11	7.49	-8	530.341
9	2014	Suaeda2	3	411.086	34.3804	287.111	18.2	26	11	7.49	-8	530.341
9	2014	Suaeda2	4	538.774	5.30763	275.611	18.1	26.2	11	7.49	-8	530.341
9	2014	Suaeda2	5	686.968	63.9545	254.911	18.3	26.3	11	7.49	-8	530.341
9	2014	Suaeda2	6	403.798	4.90883	1191.01	19.6	27.4	11	7.49	-8	530.341
9	2014	Phrag2	1	840.808	2256.16	74.7107	18.2	25.8	13.7	7.21	-32	2130.95
9	2014	Phrag2	2	1141.65	1600.92	75.0413	18.3	25.6	13.7	7.21	-32	2130.95
9	2014	Phrag2	3	553.475	-994.117	25.124	19.4	25	13.7	7.21	-32	2130.95
9	2014	Phrag2	4	566.258	-263.091	0	18.2	24.4	13.7	7.21	-32	2130.95
9	2014	Phrag2	5	867.937	583.851	34.7107	18.3	24.4	13.7	7.21	-32	2130.95
9	2014	Phrag2	6	634.42	267.735	3.63636	19	24.8	13.7	7.21	-32	2130.95
9	2014	Rice	1	633.851	2085.26	1685.95	15.8	25.6	2.5	7.27	0	424.912
9	2014	Rice	2	644.248	702.675	1966.94	15.8	24.9	2.5	7.27	0	424.912
9	2014	Rice	3	574.031	2018.19	1966.94	15.8	24.8	2.5	7.27	0	424.912
9	2014	Rice	4	499.866	591.12	2247.93	16	24.7	2.5	7.27	0	424.912
9	2014	Rice	5	539.815	1637.04	1685.95	16.2	25	2.5	7.27	0	424.912
9	2014	Rice	6	540.021	3221.5	1966.94	16.2	25.9	2.5	7.27	0	424.912
11	2014	Suaeda1	1	49.9999	-0.904567	.	.	.	.	.	.	.
11	2014	Suaeda1	2	-24.964	-86.4555	.	.	.	.	.	.	.
11	2014	Suaeda1	3	40.5764	-84.7992	.	.	.	.	.	.	.
11	2014	Suaeda1	4	43.9376	-158.978	.	.	.	.	.	.	.
11	2014	Suaeda1	5	19.9909	-8.97458	.	.	.	.	.	.	.
11	2014	Suaeda1	6	21.1209	5.60025	.	.	.	.	.	.	.
11	2014	Phrag1	1	-2.65414	6.43429	.	.	.	.	.	.	.
11	2014	Phrag1	2	33.4776	-1.12126	.	.	.	.	.	.	.
11	2014	Phrag1	3	190.912	-3.18451	.	.	.	.	.	.	.
11	2014	Phrag1	4	80.9824	-9.4486	.	.	.	.	.	.	.
11	2014	Phrag1	5	-18.4428	1.59678	.	.	.	.	.	.	.
11	2014	Phrag1	6	35.4675	3.18451	.	.	.	.	.	.	.
11	2014	Suaeda2	1	23.7308	6.29881	.	.	.	.	.	.	.
11	2014	Suaeda2	2	62.2637	-6.45053	.	.	.	.	.	.	.
11	2014	Suaeda2	3	25.8094	1.25976	.	.	.	.	.	.	.
11	2014	Suaeda2	4	56.1981	5.44145	.	.	.	.	.	.	.
11	2014	Suaeda2	5	27.5599	-5.79294	.	.	.	.	.	.	.
11	2014	Suaeda2	6	112.742	-11.2475	.	.	.	.	.	.	.
11	2014	Phrag2	1	51.9698	83.62	.	.	.	.	.	.	.
11	2014	Phrag2	2	29.2375	89.3431	.	.	.	.	.	.	.
11	2014	Phrag2	3	40.8027	76.5798	.	.	.	.	.	.	.
11	2014	Phrag2	4	51.3905	55.7835	.	.	.	.	.	.	.
11	2014	Phrag2	5	48.0118	71.6261	.	.	.	.	.	.	.
11	2014	Phrag2	6	282.547	193.31	.	.	.	.	.	.	.
11	2014	Rice	1	27.9988	7.77206	.	.	.	.	.	.	.
11	2014	Rice	2	223.506	-38.7762	.	.	.	.	.	.	.
11	2014	Rice	3	29.7718	-69.5965	.	.	.	.	.	.	.
11	2014	Rice	4	38.4907	-23.1988	.	.	.	.	.	.	.
11	2014	Rice	5	30.1538	-23.1655	.	.	.	.	.	.	.
11	2014	Rice	6	-9.95189	-30.7989	.	.	.	.	.	.	.
Note: For scaling purposes from hour to year, we assumed 244 days, not 365 days, because fluxes were 0 when soils were
frozen in December, January, February, and March. Those months were also not used to determine average flux rates.
See the manuscript for more information about that assumption.

## Sheet: Legend
S2 Table Legend. For raw data column headings used for intrepretative purposes in "Inter-Annual Variability of Area-Scaled Gaseous Carbon
Emissions from Wetland Soils in the Liaohe Delta, China".
Column Name	Column Description	Unit
Month	Month	NA
Year	Year	NA
Site	Suaeda1 and Suaeda2 [Suaeda salsa]; Phrag1 and Phrag2 [Phragmites australis], and Rice [Oryza sativa]	NA
Chamber	Replicate chamber 1, 2, 3, 4, 5, or 6	NA
CO2 Flux	Flux of CO2 gas within chamber (+ = out of soil; - = into soil). This is molecular flux; CO2, not CO2-C	mg CO2/m2/hour
CH4 Flux	Flux of CH4 gas within chamber (+ = out of soil; - = into soil). This is molecular flux; CH4, not CH4-C	mg CO2/m2/hour
AGBio	Aboveground biomass of vegetation	g/m2
SoilT	Soil temperature adjacent to chamber	ͦͦͦdegrees Celcius
ChambT	Air temperature of the chamber	ͦͦͦdegrees Celcius
Salinity	Water salinity from piezometer (1/site)	PSU
pH	Water pH from piezometer (1/site)	unitless
WTD	Water table depth from piezometer	cm
BiCarb	Water bicarbonate concentration from piezometer (1/site)	mg/L
